# Supplementary material for: Mode of Action of Toxin 6-Hydroxydopamine in SH-SY5Y Using NMR Metabolomics
Source: Molecules. 2025 Aug 12;30(16):3352. doi: 10.3390/molecules30163352 (PMC12388602; doi:10.3390/molecules30163352)
Supplement: Supplementary file 1 [file molecules-30-03352-s001.zip]

Archive with 1 entries (1 files):
- molecules-3614223-supplementary.pdf
